# Supplementary material for: Macrophage MST1 protects against schistosomiasis-induced liver fibrosis by promoting the PPARγ-CD36 pathway and suppressing NF-κB signaling
Source: PLoS Pathog. 2024 Dec 19;20(12):e1012790. doi: 10.1371/journal.ppat.1012790 (PMC11785294; doi:10.1371/journal.ppat.1012790)
Supplement: S1 Table — The data for S1 Fig obtained from the RNA sequencing data of the peritoneal macrophages (PEM) from MST1+/+ and MST1△M/△M mice. (XLSX) [file ppat.1012790.s005.xlsx]

## Sheet: Fig S3-source data
	Symbol	MF1	MF2	MF3	ML1	ML2	ML3	G1	G2	G2_vs_G1_log2 FoldChange	G2_vs_G1_Pvalue	G2_vs_G1_FDR
1	Ackr3	7.62858	9.65221	7.0017	7.67522	8.96148	9.07503	8.09416	8.57058	0.476417	0.875047	0.998913
2	Ccl17	6.33733	7.86712	3.7666	8.55651	1.88144	5.13224	5.99035	5.19006	-0.800289	0.841881	0.998913
3	Ccl2	12.8723	13.8475	14.5236	13.0709	12.2131	14.2266	13.7478	13.1702	-0.577631	0.343524	0.935634
5	Ccr2	8.85683	7.76687	8.2362	8.19375	9.76463	7.76956	8.28663	8.57598	0.289345	0.306039	0.935634
4	Ccl3	11.5357	13.022	13.6038	13.1846	12.8568	13.6764	12.7205	13.2393	0.518802	0.454287	0.935634
6	Il1b	13.3404	16.6119	15.6776	15.2669	17.1351	16.8713	15.21	16.4244	1.21444	0.188358	0.935634
7	Tnfa	12.2606	12.6691	12.6885	12.3678	12.7665	13.378	12.5394	12.8374	0.298045	0.213654	0.935634
8	Tgfb1	12.985	13.6067	12.8867	13.4351	13.4605	13.6899	5.29848	5.55919	0.260709	0.412248	0.935634
9	Il23r	3.58676	2.42047	4.59206	3.48153	6.05139	3.59375	3.5331	4.37556	0.842459	0.187957	0.935634
10	Il6	11.0376	13.8697	13.2892	12.8296	13.4753	14.2218	12.7322	13.5089	0.776724	0.556632	0.940784
11	Il10	9.43215	9.24141	12.4216	9.62632	10.1729	10.5244	10.3651	10.1079	-0.257168	0.336653	0.935634
12	Arg1	10	12.6284	12.5363	12.0285	12.228	12.097	13.5488	13.5534	0.00459192	0.627022	0.964975
13	Cx3cr1	2.7021	1.85283	2.05398	1.74281	5.99178	1.83	5.05748	5.31614	0.258657	0.625751	0.964473
14	Cxcl11	3.21121	4.13283	8.32869	3.67066	5.09203	6.59097	5.22424	5.11789	-0.106358	0.419543	0.935634
15	Cxcl5	5.37913	8.73731	9.99033	7.70798	5.30293	9.16127	8.03559	7.39072	-0.644863	0.535293	0.935634
16	Cd36	14.8021	14.9535	12.8132	14.7542	10.5583	13.9508	14.1896	13.0878	-1.10184	0.605117	0.958488
28	Mmp2	4.52544	3.98201	5.23952	4.30561	5.74936	4.8634	4.58232	4.97279	0.390466	0.427973	0.935634
17	Mmp3	7.32838	6.3571	6.11487	6.84818	9.77351	6.96012	2.34997	3.74248	1.39252	0.493781	0.935634
18	Mmp8	3.09977	2.63788	2.86888	3.48153	9.82992	3.78418	2.86884	5.69854	2.8297	0.0638705	0.935634
19	Mmp9	7.32838	6.3571	6.11487	6.84818	9.77351	6.96012	6.60012	7.8606	1.26049	0.0741827	0.935634
20	Mmp10	2.84718	3.27901	2.05398	3.00731	1.88144	1.43488	2.72672	2.10787	-0.618852	0.480567	0.935634
21	Mmp11	1.61603	3.90024	2.86888	3.14126	4.09647	3.37431	2.79505	3.53735	0.742291	0.469037	0.935634
22	Mmp12	10.5551	11.0559	8.15343	11.0106	9.2849	9.46758	9.92149	9.92103	-0.000459254	0.823017	0.998384
23	Mmp13	8.97996	10.9532	9.54311	11.2947	10.8461	11.5352	9.82544	11.2253	1.39988	0.00739611	0.454977
24	Mmp14	12.3839	12.8096	13.005	12.2413	13.8478	12.5481	12.7328	12.8791	0.14627	0.441587	0.935634
