# Supplementary material for: Macrophage MST1 protects against schistosomiasis-induced liver fibrosis by promoting the PPARγ-CD36 pathway and suppressing NF-κB signaling
Source: PLoS Pathog. 2024 Dec 19;20(12):e1012790. doi: 10.1371/journal.ppat.1012790 (PMC11785294; doi:10.1371/journal.ppat.1012790)
Supplement: S2 Table — (XLSX) [file ppat.1012790.s006.xlsx]

## Sheet: Sheet2
	Table S2 List of primer of all gene in qPCR.
	Genes	Forward	Reverse
1	Il1β	CTGAACTCAACTGTGAAATGC	TGATGTGCTGCTGCGAGA
2	Il6	ACACATGTTCTCTGGGAAATCGT	AAGTGCATCATCGTTGTTCATACA
3	Tnfα	ACTGGCAGAAGAGGCACTC	CTG GCACCACTAGTTGGTTG
5	Il23	CCAGCAGCTCTCTCGGAATC	GATTCATATGTCCCGCTGGTG
4	Il17	ACCGCAATGAAGACCCTGAT	CAGGATCTCTTGCTGGATGAGA
6	Ifnγ	GGATATCTGGAGCTGGCAA	TGATGGCCTGATTGTCTTTCAA
7	Il4	CTCATGGAGCTGCAGAGACTCTT	CATTCATGGTGCAGCTTATCGA
8	Il5	GCAATGAGACGATGAGGCTTC	GCCCCTGAAAGATTTCTCCAATG
9	I13	CCTGGCTCTTGCTTGCCTT	GGTCTTGTGTGATGTTGCTCA
10	Il10	TGAAGACCCTCAGGATGCGG	AGAGCTCTG TCTAGG TCCTGG
11	Tgfβ	ACAATTCTTGGCGTTACCTT	AGCCCTGTATTCCGTCTCC
12	Arg1	CAGAAGAATGGAAGAGTCAG	CAGATATGCAGGGAGTCACC
13	Mmp9	TGTACCGCTATGGTTACACTCG	GGCAGGGACAGTTGCTTCT
14	Mmp12	AATTACACTCCGGACATGAAGCGT	GGCTAGTGTACCACCTTTGCCATC
15	Mmp13	TGTTTGCAGAGCACTACTTGAA	CAGTCACCTCTAAGCCAAAGAAA
